# Supplementary material for: Design of Experimental Approach for Development of Rapid High Performance Liquid Chromatographic Process for Simultaneous Estimation of Metoprolol, Telmisartan, and Amlodipine from Formulation: Greenness and Whiteness Evaluation
Source: Molecules. 2024 Feb 29;29(5):1087. doi: 10.3390/molecules29051087 (PMC10934861; doi:10.3390/molecules29051087)
Supplement: Supplementary file 1 [file molecules-29-01087-s001.zip]

Archive with 1 entries (1 files):
- molecules-2834018-supplementary (1).pdf
